# Supplementary material for: Evaluation of Antimicrobial Resistancein Clinical Isolates of Enterococcus spp. Obtained from Hospital Patients in Latvia
Source: Medicina (Kaunas). 2024 May 23;60(6):850. doi: 10.3390/medicina60060850 (PMC11206013; doi:10.3390/medicina60060850)
Supplement: Supplementary file 1 [file medicina-60-00850-s001.zip]

Archive with 1 entries (1 files):
- medicina-2890088-supplementary.xlsx
