# Supplementary material for: Evaluation of Antimicrobial Resistancein Clinical Isolates of Enterococcus spp. Obtained from Hospital Patients in Latvia
Source: Medicina (Kaunas). 2024 May 23;60(6):850. doi: 10.3390/medicina60060850 (PMC11206013; doi:10.3390/medicina60060850)
Supplement: Supplementary file 1 [file medicina-60-00850-s001.zip › medicina-2890088-supplementary.xlsx]

## Sheet: faecalis
ID	Resistance Genes	Mutations	Antibiotic resistance	ST	Hospital	Isolation source	Year
21018009	aac(6')-aph(2''), ant(6)-Ia, aph(3')-III, cat(pC221), lsa(A), tet(M)	gyrA(S83I), parC(S80I)	Aminoglycosides, Phenicols, Lincosamides, Tetracyclines, Fluoroquinolones	6	B	pus	2022
21023955	lsa(A)		Lincosamides	624	A	pathological material	2021
21024325	aac(6')-aph(2''), ant(6)-Ia, aph(3')-III, cat(pC221), erm(B), lsa(A), tet(M)	gyrA(S83I), parC(S80I)	Aminoglycosides, Phenicols, Macrolides, Tetracyclines, Fluoroquinolones, Lincosamides	6	A	pathological material	2021
21027444	aac(6')-aph(2''), ant(6)-Ia, aph(3')-III, cat(pC221), erm(B), erm(B), lsa(A), tet(M)	gyrA(S83I), parC(S80I)	Aminoglycosides, Phenicols, Macrolides, Tetracyclines, Fluoroquinolones, Lincosamides	6	A	urine	2021
21027533	ClpL, lsa(A)		Lincosamides, Disinfectants	19	A	urine	2021
21027890	aac(6')-aph(2''), ant(6)-Ia, aph(3')-III, erm(B), lsa(A), tet(M), VanHBX	gyrA(S83I), parC(S80I)	Aminoglycosides, Macrolides, Tetracyclines, Lincosamides, Fluoroquinolones, Glycopeptides	6	A	faeces	2021
21028212	aac(6')-aph(2''), ant(6)-Ia, aph(3')-III, erm(B), lsa(A), tet(M), VanHBX	gyrA(S83I), parC(S80I)	Aminoglycosides, Macrolides, Tetracyclines, Lincosamides, Fluoroquinolones, Glycopeptides	6	A	urine from nephrostomy tube	2021
21028263	aac(6')-aph(2''), ant(6)-Ia, aph(3')-III, erm(B), lsa(A), tet(M)	gyrA(S83I), parC(S80I)	Aminoglycosides, Macrolides, Tetracyclines, Fluoroquinolones, Lincosamides	774	A	urine	2021
21028333	ClpL, lsa(A)		Lincosamides, Disinfectants	21	A	blood	2021
21028711	aac(6')-aph(2''), ant(6)-Ia, aph(3')-III, dfrG, erm(B), lsa(A), tet(M)	gyrA(E87G), parC(S80I)	Aminoglycosides, Trimethoprim, Macrolides, Tetracyclines, Fluoroquinolones, Lincosamides	16	A	semen	2021
21028751	aac(6')-aph(2''), ant(6)-Ia, aph(3')-III, cat(pC221), erm(B), lsa(A), tet(M), VanHBX	gyrA(S83I), parC(S80I)	Aminoglycosides, Phenicols, Macrolides, Tetracyclines, Fluoroquinolones, Lincosamides, Glycopeptides	6	A	urine	2021
21028770	aac(6')-aph(2''), ant(6)-Ia, aph(3')-III, erm(B), lsa(A), tet(M)	gyrA(S83I), parC(S80I)	Aminoglycosides, Macrolides, Tetracyclines, Lincosamides, Fluoroquinolones	774	A	urine	2021
21028800	aac(6')-aph(2''), ant(6)-Ia, aph(3')-III, erm(B), lsa(A), tet(M)	gyrA(S83I), parC(S80I)	Aminoglycosides, Macrolides, Tetracyclines, Fluoroquinolones, Lincosamides	?	A	urine	2021
21028802	aac(6')-aph(2''), ant(6)-Ia, aph(3')-III, erm(B), lsa(A), tet(M)	gyrA(S83I), parC(S80I)	Aminoglycosides, Macrolides, Tetracyclines, Fluoroquinolones, Lincosamides	774	A	urine	2021
21032476	lsa(A), tet(M)		Lincosamides, Tetracyclines	777	B	urine	2021
21033194	lsa(A), tet(M)		Lincosamides, Tetracyclines	777	B	pus	2021
21034513	cat(pC221), erm(B), lsa(A), tet(M)		Phenicols, Macrolides, Tetracyclines, Lincosamides	16	A	blood	2021
21043949	aac(6')-aph(2''), ant(6)-Ia, aph(3')-III, erm(B), lsa(A), tet(M), VanHBX	gyrA(S83I), parC(S80I)	Aminoglycosides, Macrolides, Tetracyclines, Glycopeptides, Fluoroquinolones, Lincosamides	6	B	pus	2021
21049663	ClpL, lsa(A), tet(M)		Lincosamides, Tetracyclines, Disinfectants	8	A	unknown	2021
21052922	aac(6')-aph(2''), ant(6)-Ia, aph(3')-III, erm(B), lsa(A), tet(M), VanHBX	gyrA(S83I), parC(S80I)	Aminoglycosides, Macrolides, Tetracyclines, Glycopeptides, Fluoroquinolones, Lincosamides	6	B	pus	2021
21054011	lsa(A), tet(M)		Lincosamides, Tetracyclines	40	B	skin swab	2021
21056734	aac(6')-aph(2''), ant(6)-Ia, aph(3')-III, erm(B), lsa(A), tet(M), VanHBX	gyrA(S83I), parC(S80I)	Aminoglycosides, Macrolides, Tetracyclines, Glycopeptides, Fluoroquinolones, Lincosamides	6	B	urine	2021
21060842	lsa(A), tet(M)		Lincosamides, Tetracyclines	179	B	swab from an old intrauterine device	2021
21061852	lsa(A), tet(M)		Lincosamides, Tetracyclines	179	B	urine	2021
21062859	lsa(A)		Lincosamides	300	B	urine	2021
21063645	ClpL, lsa(A)		Lincosamides, Disinfectants	117	B	urine	2021
21068159	aac(6')-aph(2''), ant(6)-Ia, aph(3')-III, erm(B), lsa(A), tet(M)	gyrA(S83I), parC(S80I)	Aminoglycosides, Macrolides, Tetracyclines, Lincosamides, Fluoroquinolones	774	B	urine	2021
21070880	aac(6')-aph(2''), ant(6)-Ia, aph(3')-III, erm(B), lsa(A), tet(M)	gyrA(S83I), parC(S80I)	Aminoglycosides, Macrolides, Tetracyclines, Fluoroquinolones, Lincosamides	774	B	bronchoalveolar wash	2021
22002897	aac(6')-aph(2''), ant(6)-Ia, aph(3')-III, cat(pC221), erm(B), lsa(A), tet(M)	gyrA(S83I), parC(S80I)	Aminoglycosides, Phenicols, Macrolides, Tetracyclines, Fluoroquinolones, Lincosamides	6	B	urine	2021
22004822	lsa(A), tet(M)		Lincosamides, Tetracyclines	179	B	catheter	2022
22005473	ClpL, lsa(A)		Disinfectants, Lincosamides	25	B	urine	2022
22013131	ClpL, lsa(A), tet(M)		Lincosamides, Tetracyclines, Disinfectants	8	B	urine	2022
22013309	lsa(A), tet(M)		Lincosamides, Tetracyclines	179	B	urine	2022
22013754	aac(6')-aph(2''), ant(6)-Ia, aph(3')-III, dfrG, lsa(A), tet(M)	gyrA(E87G), parC(S80I)	Aminoglycosides, Trimethoprim, Lincosamides, Tetracyclines, Fluoroquinolones	16	B	urine	2022
22013797	aac(6')-aph(2''), ant(6)-Ia, aph(3')-III, cat(pC221), erm(B), lsa(A), tet(M)	gyrA(S83I), parC(S80I)	Aminoglycosides, Phenicols, Macrolides, Lincosamides, Tetracyclines, Fluoroquinolones	6	B	wound swab	2022
22013832	lsa(A), tet(M)		Lincosamides, Tetracyclines	179	B	sputum	2022
22015234	aac(6')-aph(2''), ant(6)-Ia, aph(3')-III, cat(pC221), erm(B), lsa(A), tet(M)	gyrA(S83I), parC(S80I)	Aminoglycosides, Phenicols, Macrolides, Lincosamides, Tetracyclines, Fluoroquinolones	6	B	pus	2022
22016113	aac(6')-aph(2''), ant(6)-Ia, aph(3')-III, cat(pC221), erm(B), lsa(A), tet(M)	gyrA(S83I), parC(S80I)	Aminoglycosides, Phenicols, Macrolides, Lincosamides, Tetracyclines, Fluoroquinolones	6	B	urine from nephrostomy tube	2022
22016656	lsa(A), tet(M)		Lincosamides, Tetracyclines	179	B	urine	2022
22017762	ClpL, lsa(A)		Lincosamides, Disinfectants	133	B	pus	2022
22019054	ClpL, lsa(A)		Lincosamides, Disinfectants	19	B	pus	2022
22019091	aac(6')-aph(2''), ant(6)-Ia, aph(3')-III, erm(B), erm(B), lsa(A), tet(M)	gyrA(S83I), parC(S80I)	Aminoglycosides, Macrolides, Tetracyclines, Fluoroquinolones, Lincosamides	6	B	urine	2022
22019398	aac(6')-aph(2''), ant(6)-Ia, aph(3')-III, cat(pC221), lsa(A), tet(M)	gyrA(S83I), parC(S80I)	Aminoglycosides, Phenicols, Lincosamides, Tetracyclines, Fluoroquinolones	6	B	urine	2022
22019399	ClpL, lsa(A)		Disinfectants, Lincosamides	117	B	pus	2022
22020093	lsa(A), tet(M)		Lincosamides, Tetracyclines	96	B	urine	2022
22023733	lsa(A)		Lincosamides	25	B	urine	2022
22025474	ClpL, lsa(A), tet(M)		Lincosamides, Tetracyclines, Disinfectants	25	B	urine	2022
22025480	aac(6')-aph(2''), ant(6)-Ia, aph(3')-III, cat(pC221), erm(B), lsa(A), tet(M)	gyrA(S83I), parC(S80I)	Aminoglycosides, Phenicols, Macrolides, Lincosamides, Tetracyclines, Fluoroquinolones	6	B	urine	2022
22027292	aac(6')-aph(2''), ant(6)-Ia, aph(3')-III, erm(B), lsa(A), tet(M)		Aminoglycosides, Macrolides, Lincosamides, Tetracyclines	179	B	urine	2022
22027338	aac(6')-aph(2''), ant(6)-Ia, aph(3')-III, erm(B), lsa(A), tet(M)	gyrA(S83I), parC(S80I)	Aminoglycosides, Macrolides, Tetracyclines, Fluoroquinolones	774	B	bronchoalveolar wash	2022
22029312	aac(6')-aph(2''), ant(6)-Ia, aph(3')-III, cat(pC221), erm(B), lsa(A), tet(M)	gyrA(S83I), parC(S80I)	Aminoglycosides, Phenicols, Macrolides, Tetracyclines, Fluoroquinolones	6	B	wound swab	2022
22030113	erm(B), lsa(A), tet(M)		Macrolides, Tetracyclines, Lincosamides	179	B	urine	2022
22030297	ClpL, aph(3')-III, lsa(A)		Aminoglycosides, Lincosamides, Disinfectants	25	B	urine	2022
22031001	lsa(A), tet(M)		Lincosamides, Tetracyclines	40	B	urine	2022
22031712	aac(6')-aph(2''), ant(6)-Ia, aph(3')-III, cat(pC221), erm(B), lsa(A), tet(M)	gyrA(S83I), parC(S80I)	Aminoglycosides, Phenicols, Macrolides, Lincosamides, Tetracyclines, Fluoroquinolones	6	B	pus	2022
22031903	lsa(A), tet(M)		Lincosamides, Tetracyclines	82	B	joint puncture	2022
22032164	aac(6')-aph(2''), lsa(A), tet(M)		Aminoglycosides, Lincosamides, Tetracyclines	179	B	urine	2022
22032606	aac(6')-aph(2''), ant(6)-Ia, aph(3')-III, erm(B), lsa(A), tet(M)	gyrA(S83I), parC(S80I)	Aminoglycosides, Macrolides, Lincosamides, Tetracyclines, Fluoroquinolones	774	B	urine	2022
22036279	ClpL, lsa(A)		Lincosamides, Disinfectants	239	B	wound swab	2022
22039047	ClpL, lsa(A), tet(M)		Lincosamides, Tetracyclines, Disinfectants	8	B	wound swab	2022
22042314	aac(6')-aph(2''), ant(6)-Ia, aph(3')-III, cat(pC221), erm(B), lsa(A), tet(M)	gyrA(S83I), parC(S80I)	Aminoglycosides, Phenicols, Macrolides, Lincosamides, Tetracyclines, Fluoroquinolones	6	B	wound swab	2022
22042647	ClpL, lsa(A)		Disinfectants, Lincosamides	19	B	urine	2022
22042757	aac(6')-aph(2''), ant(6)-Ia, aph(3')-III, cat(pC221), lsa(A), tet(M)	gyrA(S83I), parC(S80I)	Aminoglycosides, Phenicols, Lincosamides, Tetracyclines, Fluoroquinolones	6	B	pus	2022
22043696	aac(6')-aph(2''), ant(6)-Ia, aph(3')-III, cat(pC221), erm(B), lsa(A), tet(M)	gyrA(S83I), parC(S80I)	Aminoglycosides, Phenicols, Macrolides, Lincosamides, Tetracyclines,Fluoroquinolones	6	B	wound swab	2022
22043843	aac(6')-aph(2''), ant(6)-Ia, aph(3')-III, erm(B), lsa(A), tet(M)	gyrA(S83I), parC(S80I)	Aminoglycosides, Macrolides, Lincosamides, Tetracyclines, Fluoroquinolones	774	B	urine	2022
22045370	lsa(A)		Lincosamides	1186	B	bronchoalveolar wash	2022
22046606	aac(6')-aph(2''), ant(6)-Ia, aph(3')-III, erm(B), lsa(A), tet(M)	gyrA(S83I), parC(S80I)	Aminoglycosides, Macrolides, Lincosamides, Tetracyclines, Fluoroquinolones	774	B	urine	2022
22047065	aac(6')-aph(2''), ant(6)-Ia, aph(3')-III, erm(B), lsa(A), tet(M)		Aminoglycosides, Macrolides, Lincosamides, Tetracyclines	16	B	urine	2022
22047297	aac(6')-aph(2''), ant(6)-Ia, aph(3')-III, erm(B), lsa(A), tet(M)	gyrA(S83I), parC(S80I)	Aminoglycosides, Macrolides, Lincosamides, Tetracyclines, Fluoroquinolones	774	B	urine	2022
22062802	aac(6')-aph(2''), ant(6)-Ia, aph(3')-III, cat(pC221), erm(B), lsa(A), tet(M)	gyrA(S83I), parC(S80I)	Aminoglycosides, Phenicols, Macrolides, Lincosamides, Tetracyclines, Fluoroquinolones	6	B	urine	2022
22062889	aac(6')-aph(2''), ant(6)-Ia, aph(3')-III, dfrG, lnu(B), lsa(A), lsa(E), tet(M)		Aminoglycosides, Trimethoprim, Lincosamides , Tetracyclines	16	B	urine	2022
22063538	aac(6')-aph(2''), ant(6)-Ia, aph(3')-III, cat(pC221), erm(B), lsa(A), tet(M)	gyrA(S83I), parC(S80I)	Aminoglycosides, Phenicols, Macrolides, Lincosamides, Tetracyclines, Fluoroquinolones	6	B	urine	2022
22064056	aac(6')-aph(2''), ant(6)-Ia, aph(3')-III, lsa(A), tet(M), poxA	gyrA(S83I), parC(S80I)	Aminoglycosides, Lincosamides, Tetracyclines, Fluoroquinolones	774	B	urine	2022
22064572	lsa(A)		Lincosamides	141	B	urine	2022
22065283	aac(6')-aph(2''), ant(6)-Ia, aph(3')-III, erm(B), lsa(A), tet(M)	gyrA(S83I), parC(S80I)	Aminoglycosides, Macrolides, Lincosamides, Tetracyclines, Fluoroquinolones	774	B	urine	2022
22065399	aac(6')-aph(2''), ant(6)-Ia, aph(3')-III, dfrG, lsa(A), tet(L), tet(M)		Aminoglycosides, Trimethoprim, Lincosamides, Tetracyclines	1052	B	urine	2022
22066678	lsa(A), tet(M)		Lincosamides, Tetracyclines	40	B	urine	2022
22066952	ClpL, lsa(A)		Lincosamides, Disinfectants	19	B	pus	2022
22067151	erm(B), lsa(A), tet(M)		Macrolides, Lincosamides, Tetracyclines	179	B	urine	2022
22068912	aac(6')-aph(2''), ant(6)-Ia, aph(3')-III, erm(B), lsa(A), tet(M)	gyrA(S83I), parC(S80I)	Aminoglycosides, Macrolides, Lincosamides, Tetracyclines, Fluoroquinolones	774	B	urine	2022
22069273	ClpL, lsa(A)		Lincosamides, Disinfectants	19	B	urine	2022
22070378	ClpL, lsa(A)		Lincosamides, Disinfectants	239	B	urine	2022

## Sheet: faecium
ID	Resistance Genes	Mutations	Antibiotic resistance	ST	Hospital	Isolation source	Year
21005119	aac(6')-aph(2''), aac(6')-Ii, dfrG, erm(T), msr(C), tet(L), tet(M), VanHBX,	gyrA(S83Y), parC(S80I), pbp5 (various)	Aminoglycosides, Trimethoprim, Macrolides, Tetracycliness, Fluoroquinolones, Ampicillin, Glycopeptides	789	A	bronchoalveolar wash	2021
21023437	aac(6')-aph(2''), aac(6')-Ii, dfrG, msr(C), tet(L), VanHBX	gyrA(S83Y), parC(S80I), pbp5 (various)	Aminoglycosides, Trimethoprim, Macrolides, Tetracycliness, Fluoroquinolones, Ampicillin, Glycopeptides	80	A	faeces	2021
21023486	aac(6')-aph(2''), aac(6')-Ii, ant(6)-Ia, dfrG, erm(T), msr(C), tet(L), VanHAX	gyrA(S83Y), parC(S80I), pbp5 (various)	Aminoglycosides, Trimethoprim, Macrolides, Tetracycliness, Glycopeptides, Fluoroquinolones, Ampicillin	612	A	wound swab	2021
21023538	aac(6')-aph(2''), aac(6')-Ii, ant(6)-Ia, aph(3')-III, dfrG, erm(B), erm(B), erm(T), msr(C), tet(L), VanHAX	gyrA(S83Y), parC(S80I), pbp5 (various)	Aminoglycosides, Trimethoprim, Macrolides, Tetracycliness, Glycopeptides, Fluoroquinolones, Ampicillin	18	A	faeces	2021
21024805	aac(6')-aph(2''), aac(6')-Ii, erm(B), msr(C), tet(L), tet(M)	gyrA(S83I), parC(S80I), pbp5 (various)	Aminoglycosides, Macrolides, Tetracycliness, Fluoroquinolones, Ampicillin	552	A	urine	2021
21024826	aac(6')-aph(2''), aac(6')-Ii, ant(6)-Ia, aph(3')-III, erm(B), erm(B), lnu(B), msr(C), tet(M), VanHBX	gyrA(S83R), parC(S80R), pbp5 (various)	Aminoglycosides, Macrolides, Tetracycliness, Glycopeptides, Fluoroquinolones, Ampicillin	78	A	bone sheath	2021
21025029	aac(6')-aph(2''), aac(6')-Ii, aph(3')-III, erm(B), erm(B), msr(C), VanHAX	gyrA(S83R), parC(S80R), pbp5 (various)	Aminoglycosides, Macrolides, Glycopeptides, Fluoroquinolones, Ampicillin	80	A	fistule	2021
21025493	aac(6')-aph(2''), aac(6')-Ii, ant(6)-Ia, aph(3')-III, erm(B), erm(B), msr(C), tet(M), VanHBX	gyrA(S83R), parC(S80R), pbp5 (various)	Aminoglycosides, Macrolides, Tetracycliness, Glycopeptides, Fluoroquinolones, Ampicillin	78	A	serous fluid	2021
21025676	aac(6')-aph(2''), aac(6')-Ii, dfrG, erm(T), msr(C), tet(L), tet(M), VanHBX	gyrA(S83Y), parC(S80I), pbp5 (various)	Aminoglycosides, Trimethoprim, Macrolides, Tetracycliness, Fluoroquinolones, Ampicillin, Glycopeptides	80	A	bile	2021
21025926	aac(6')-aph(2''), aac(6')-Ii, ant(6)-Ia, aph(3')-III, dfrG, erm(B), erm(B), msr(C), VanHAX	gyrA(S83Y), parC(S80I), pbp5 (various)	Aminoglycosides, Trimethoprim, Macrolides, Glycopeptides, Fluoroquinolones, Ampicillin	18	A	faeces	2021
21025929	aac(6')-aph(2''), aac(6')-Ii, ant(6)-Ia, aph(3')-III, dfrG, erm(B), erm(B), msr(C), tet(L), tet(M), tet(M), VanHBX	gyrA(S83Y), parC(S80I), pbp5 (various)	Aminoglycosides, Macrolides, Tetracycliness, Glycopeptides, Trimethoprim, Fluoroquinolones, Ampicillin	80	A	faeces	2021
21025942	aac(6')-aph(2''), aac(6')-Ii, ant(6)-Ia, aph(3')-III, erm(B), erm(B), lnu(B), msr(C), tet(M), VanHBX	gyrA(S83R), parC(S80R), pbp5 (various)	Aminoglycosides, Macrolides, Lincosamides, Tetracycliness, Glycopeptides, Fluoroquinolones, Ampicillin	78	A	faeces	2021
21026014	aac(6')-aph(2''), aac(6')-Ii, ant(6)-Ia, aph(3')-III, erm(B), erm(B), msr(C), tet(M), VanHBX	gyrA(S83R), parC(S80R), pbp5 (various)	Aminoglycosides, Macrolides, Tetracycliness, Glycopeptides, Fluoroquinolones, Ampicillin	78	A	faeces	2021
21026284	aac(6')-aph(2''), aac(6')-Ii, dfrG, erm(T), msr(C), tet(L), tet(M), tet(M), VanHBX	gyrA(S83Y), parC(S80I), pbp5 (various)	Aminoglycosides, Macrolides, Tetracycliness, Glycopeptides, Trimethoprim, Fluoroquinolones, Ampicillin	80	A	pathological material	2021
21026883	aac(6')-aph(2''), aac(6')-Ii, ant(6)-Ia, aph(3')-III, erm(B), erm(B), lnu(B), msr(C), tet(M), VanHBX	gyrA(S83R), parC(S80R), pbp5 (various)	Aminoglycosides, Macrolides, Tetracycliness, Glycopeptides, Fluoroquinolones, Ampicillin	78	B	pus	2021
21026919	aac(6')-aph(2''), aac(6')-Ii, ant(6)-Ia, aph(3')-III, erm(B), erm(B), msr(C), tet(M)	gyrA(S83I), parC(S80R), pbp5 (various)	Aminoglycosides, Macrolides, Tetracycliness, Fluoroquinolones, Ampicillin	17	A	serous fluid	2021
21027771	aac(6')-aph(2''), aac(6')-Ii, dfrG, erm(T), msr(C), tet(L), tet(M), tet(M), VanHBX	gyrA(S83Y), parC(S80I), pbp5 (various)	Aminoglycosides, Trimethoprim, Macrolides, Tetracycliness, Fluoroquinolones, Ampicillin, Glycopeptides	80	A	bronchoalveolar wash	2021
21027903	aac(6')-aph(2''), aac(6')-Ii, ant(6)-Ia, aph(3')-III, erm(B), erm(B), lnu(B), msr(C), tet(M), VanHBX	gyrA(S83R), parC(S80R), pbp5 (various)	Aminoglycosides, Macrolides, Tetracycliness, Glycopeptides, Fluoroquinolones, Ampicillin	78	A	faeces	2021
21028408	aac(6')-aph(2''), aac(6')-Ii, dfrG, erm(B), msr(C), tet(L), VanHBX	gyrA(S83Y), parC(S80I), pbp5 (various)	Aminoglycosides, Macrolides, Tetracycliness, Trimethoprim, Glycopeptides, Fluoroquinolones, Ampicillin	80	B	blood	2021
21028731	aac(6')-aph(2''), aac(6')-Ii, ant(6)-Ia, aph(3')-III, erm(B), erm(B), msr(C), tet(M), VanHBX	gyrA(S83R), parC(S80R), pbp5 (various), 23SrRNS (G2576T)	Aminoglycosides, Macrolides, Tetracycliness, Glycopeptides, Fluoroquinolones, Ampicillin, Oxazolidinone	78	A	end of CVC	2021
21028755	aac(6')-aph(2''), aac(6')-Ii, dfrG, erm(T), msr(C), tet(L), VanHBX	gyrA(S83Y), parC(S80I), pbp5 (various)	Aminoglycosides, Trimethoprim, Macrolides, Tetracycliness, Glycopeptides, Fluoroquinolones, Ampicillin	80	A	urine	2021
21028774	aac(6')-aph(2''), aac(6')-Ii, erm(T), msr(C), tet(L), tet(M)	gyrA(S83Y), parC(S80I), pbp5 (various)	Aminoglycosides, Macrolides, Tetracycliness, Fluoroquinolones, Ampicillin	80	A	serous fluid	2021
21029133	aac(6')-aph(2''), aac(6')-Ii, aph(3')-III, erm(B), msr(C), tet(M)	gyrA(S83I), parC(S80R), pbp5 (various)	Aminoglycosides, Macrolides, Tetracycliness, Fluoroquinolones, Ampicillin	17	B	urine	2021
21032957	aac(6')-aph(2''), aac(6')-Ii, ant(6)-Ia, aph(3')-III, dfrG, erm(B), erm(B), msr(C), VanHBX	gyrA(S83Y), parC(S80R), pbp5 (various)	Aminoglycosides, Trimethoprim, Macrolides, Glycopeptides, Fluoroquinolones, Ampicillin	17	A	pus	2021
21034874	aac(6')-aph(2''), aac(6')-Ii, ant(6)-Ia, aph(3')-III, dfrG, erm(B), erm(B), msr(C), VanHBX	gyrA(S83Y), parC(S80R), pbp5 (various)	Aminoglycosides, Trimethoprim, Macrolides, Glycopeptides, Fluoroquinolones, Ampicillin	17	A	urine	2021
21037431	aac(6')-aph(2''), aac(6')-aph(2''), aac(6')-Ii, ant(6)-Ia, aph(3')-III, erm(B), erm(B), lnu(B), msr(C), tet(M), VanHBX	gyrA(S83R), parC(S80R), pbp5 (various)	Aminoglycosides, Macrolides, Tetracycliness, Glycopeptides, Fluoroquinolones, Ampicillin	78	A	unknown	2021
21037501	aac(6')-Ii, ClpL, msr(C)		Aminoglycosides, Macrolides, Disinfectants	94	-	unknown	2021
21039274	aac(6')-aph(2''), aac(6')-Ii, ant(6)-Ia, aph(3')-III, erm(B), erm(B), msr(C), tet(M), tet(M)	gyrA(S83I), parC(S80R), pbp5 (various)	Aminoglycosides, Macrolides, Tetracycliness	17	A	urine	2021
21052082	aac(6')-aph(2''), aac(6')-Ii, ant(6)-Ia, aph(3')-III, ClpL, erm(B), msr(C), tet(M)	gyrA(S83I), parC(S80R), pbp5 (various)	Aminoglycosides, Macrolides, Tetracycliness, Disinfectants	17	B	wound swab	2021
21057518	aac(6')-aph(2''), aac(6')-Ii, aph(3')-III, erm(B), erm(B), msr(C), tet(M)	gyrA(S83I), parC(S80R), pbp5 (various)	Aminoglycosides, Macrolides, Tetracycliness, Fluoroquinolones, Ampicillin	17	B	urine	2021
21058258	aac(6')-aph(2''), aac(6')-Ii, ant(6)-Ia, aph(3')-III, ClpL, erm(B), erm(B), msr(C), tet(M)	gyrA(S83I), parC(S80R), pbp5 (various)	Aminoglycosides, Macrolides, Tetracycliness, Fluoroquinolones, Ampicillin, Disinfectants	17	B	urine	2021
21058324	aac(6')-aph(2''), aac(6')-Ii, ant(6)-Ia, dfrG, erm(T), msr(C), tet(L), tet(M), tet(M)	gyrA(S83Y), parC(S80I), pbp5 (various)	Aminoglycosides, Trimethoprim, Macrolides, Tetracycliness, Fluoroquinolones, Ampicillin	18	B	abscess	2021
21061713	aac(6')-aph(2''), aac(6')-Ii, ant(6)-Ia, aph(3')-III, erm(B), erm(B), lnu(B), msr(C), tet(M)	gyrA(S83R), parC(S80R), pbp5 (various)	Aminoglycosides, Macrolides, Tetracycliness, Fluoroquinolones, Ampicillin	78	B	pus	2021
21062351	aac(6')-aph(2''), aac(6')-Ii, ant(6)-Ia, aph(3')-III, erm(B), erm(B), lnu(B), msr(C), tet(M)	gyrA(S83R), parC(S80R), pbp5 (various)	Aminoglycosides, Macrolides, Tetracycliness, Fluoroquinolones, Ampicillin	78	B	urine	2021
22001631	aac(6')-aph(2''), aac(6')-Ii, erm(T), msr(C), tet(L), tet(M)	gyrA(S83Y), parC(S80I), pbp5 (various)	Aminoglycosides, Macrolides, Tetracycliness, Fluoroquinolones, Ampicillin	80	B	urine	2022
22013935	aac(6')-Ii, aph(3')-III, erm(B), erm(B), msr(C), VanHAX	gyrA(S83R), parC(S80I), pbp5 (various)	Aminoglycosides, Macrolides, Fluoroquinolones, Ampicillin, Glycopeptides	80	B	urine	2022
22014305	aac(6')-aph(2''), aac(6')-Ii, erm(B), msr(C), tet(L), tet(M)	gyrA(S83I), parC(S80I), pbp5 (various)	Aminoglycosides, Macrolides, Tetracycliness, Fluoroquinolones, Ampicillin	552	B	blood	2022
22015242	aac(6')-Ii, erm(B), msr(C), tet(L), tet(M)	gyrA(S83I), parC(S80I), pbp5 (various)	Aminoglycosides, Macrolides, Tetracycliness	552	B	urine	2022
22016137	aac(6')-aph(2''), aac(6')-Ii, ant(6)-Ia, aph(3')-III, dfrG, erm(B), msr(C), tet(M)	gyrA(S83Y), parC(S80I), pbp5 (various)	Aminoglycosides, Macrolides, Trimethoprim, Tetracycliness, Ampicillin, Fluoroquinolones	1693	B	pus	2022
22016385	aac(6')-aph(2''), aac(6')-Ii, dfrG, msr(C)	gyrA(S83Y), parC(S80I), pbp5 (various)	Aminoglycosides, Macrolides, Trimethoprim, Ampicillin, Fluoroquinolones	290	B	urine	2022
22016614	aac(6')-Ii, ClpL, msr(C)		Aminoglycosides, Macrolides, Disinfectants	1669	B	intervillous space	2022
22018181	aac(6')-Ii, ClpL, msr(C)	pbp5 (various)	Aminoglycosides, Macrolides, Disinfectants, Ampicillin	130	B	genitals	2022
22018769	aac(6')-aph(2''), aac(6')-Ii, erm(B), msr(C), tet(L), tet(M)	gyrA(S83I), parC(S80I), pbp5 (various)	Aminoglycosides, Macrolides, Tetracycliness, Fluoroquinolones, Ampicillin	552	B	blood	2022
22019472	aac(6')-Ii, aph(3')-III, erm(B), erm(B), msr(C), VanHAX	gyrA(S83R), parC(S80I), pbp5 (various)	Aminoglycosides, Macrolides, Fluoroquinolones, Ampicillin, Glycopeptides	80	B	urine	2022
22025490	aac(6')-aph(2''), aac(6')-Ii, ant(6)-Ia, aph(3')-III, erm(B), erm(B), msr(C), tet(M)	gyrA(S83I), parC(S80I), pbp5 (various)	Aminoglycosides, Macrolides, Tetracycliness, Fluoroquinolones, Ampicillin	17	B	wound swab	2022
22026627	aac(6')-Ii, ClpL, msr(C)	pbp5 (various)	Aminoglycosides, Macrolides, Disinfectants, Ampicillin	59	B	pus	2022
22029501	aac(6')-aph(2''), aac(6')-Ii, ant(6)-Ia, dfrG, msr(C), tet(L), tet(M)	gyrA(S83Y), parC(S80I), pbp5 (various)	Aminoglycosides, Trimethoprim, Macrolides, Tetracycliness, Fluoroquinolones, Ampicillin	18	B	blood	2022
22031922	aac(6')-aph(2''), aac(6')-Ii, aph(3')-III, erm(B), erm(B), msr(C)	gyrA(S83Y), parC(S80I), pbp5 (various)	Aminoglycosides, Macrolides, Fluoroquinolones, Ampicillin	80	B	blood	2022
22036882	aac(6')-aph(2''), aac(6')-Ii, aph(3')-III, erm(B), erm(B), msr(C), tet(M)	gyrA(S83I), parC(S80I), pbp5 (various)	Aminoglycosides, Macrolides, Tetracycliness, Fluoroquinolones, Ampicillin	17	B	urine	2022
22039872	aac(6')-Ii, aph(3')-III, msr(C), VanHAX	gyrA(S83R), parC(S80I), pbp5 (various)	Aminoglycosides, Macrolides, Glycopeptides, Fluoroquinolones, Ampicillin	80	B	urine	2022
22042304	aac(6')-Ii, ClpL, msr(C)	pbp5 (various)	Aminoglycosides, Macrolides, Disinfectants, Ampicillin	22	B	swab from catheter insertion place	2022
22048361	aac(6')-Ii, dfrG, erm(T), msr(C), tet(L), tet(M), tet(M), VanHBX	gyrA(S83Y), parC(S80I), pbp5 (various)	Aminoglycosides, Trimethoprim, Macrolides, Tetracycliness, Glycopeptides, Fluoroquinolones, Ampicillin	80	B	urine	2022
22065623	aac(6')-aph(2''), aac(6')-Ii, aph(3')-III, erm(B), erm(B), msr(C)	gyrA(S83Y), parC(S80I), pbp5 (various)	Aminoglycosides, Macrolides, Fluoroquinolones, Ampicillin	80	B	wound swab	2022
22068575	aac(6')-aph(2''), aac(6')-Ii, msr(C), tet(M)	gyrA(S83I), parC(S80I), pbp5 (various)	Aminoglycosides, Macrolides, Tetracycliness, Fluoroquinolones, Ampicillin	17	B	urine	2022
22069453	aac(6')-Ii, aph(3')-III, erm(B), erm(B), msr(C), VanHAX	gyrA(S83R), parC(S80I), pbp5 (various)	Aminoglycosides, Macrolides, Glycopeptides, Fluoroquinolones, Ampicillin	80	B	urine	2022

## Sheet: Others
ID	Species	Resistance Genes	Antibiotic resistance	Hospital	Isolation source	Year
21021967	E. gallinarum	VanC1XY	Glycopeptides	A	wound	2021
21026254	E. durans	aac(6')-Iih, ClpL	Aminoglycosides, Disinfectants	A	pathological material	2021
21013020	E. avium	VanHAX, aac(6')-aph(2''), ant(9)-Ia, aph(3')-III, cat(pC221), dfrG, erm(A), tet(L), tet(M)	Aminoglycosides, Phenicols, Trimethoprim, Macrolides, Tetracycliness, Glycopeptides	A	urine	2021
